# Supplementary material for: Comparison of electropenetrography waveform libraries for Nipaecoccus viridis (Hemiptera: Pseudococcidae) using different tethering materials and monitor settings
Source: J Insect Sci. 2025 Jun 27;25(3):23. doi: 10.1093/jisesa/ieaf063 (PMC12202763; doi:10.1093/jisesa/ieaf063)
Supplement: ieaf063_suppl_Supplementary_Tables_S2-S3 [file ieaf063_suppl_supplementary_tables_s2-s3.xlsx]

## Sheet: Table S2
			platinum wire			12.5 µm gold wire			25 µm gold wire
Variable Name	Abbreviation Name	Unit	mean	SE		mean	SE		mean	SE		DF	F	P-value	Distribution	Notes
Time to the first Probe from start of recording	TmFrstPrbFrmStrt	hours	2.16417	0.415694	A	1.27472	0.405169	A	1.9834	0.386314	A	(2, 58)	1.34	0.2708	normal
Number of Probes to first E1	CtoFrstE1	count	5.53	0.99	A	4.58	0.76	A	3.9	0.65	A	(2, 51)	1.02	0.368	negative binomial
Duration of the First Probe	DurFrstPrb	hours	3.52	1.59	A	3.98	1.55	A	4.94	1.48	A	(2, 58)	0.22	0.7995	normal
Mean duration of PD	meanpd	seconds	22.8533	0.8429	A	24.3491	0.8215	A	22.9204	0.7833	A	(2, 58)	1.06	0.3521	normal
Average number of PD per probe	meanNPdPrb	count	35.17	5.93	A	39.34	6.45	A	39.13	6.12	A	(2, 58)	0.14	0.8651	negative binomial
Time from first probe to first E1	TmFrmFrstPrbFrstE	hours	13.05	1.84	A	9.54	1.31	A	8.42	1.6	A	(2, 58)	1.92	0.1551	normal
Time from start of the probe with first E1 to First E1	TmBegPrbFrstE	hours	3.65083	0.567253	A	2.78528	0.504017	A	1.94836	0.491256	A	(2, 51)	2.59	0.085	normal
Number of G	NumG	count	0.3684	0.115	A	0.1	0.1121	A	0.2727	0.1069	A	(2, 58)	1.45	0.2441	normal
Duration of G	DurG	hours	1.73	1.87	A	1.03	2.95	A	4.29	1.71	A	(2, 10)	0.5	0.6199	normal	* Homogeneity of variance was not met due to low sample sizes (n=13)
Mean duration of G	MeanG	hours	2.56	1.92	A	1.03	3.04	A	4.25	1.75	A	(2, 10)	0.7259	0.5077	normal	* Homogeneity of variance was not met due to low sample sizes (n=13)
Number of probes after first E1	NumPrbsAftrFrstE	count	2.37	0.93	A	3.75	1.4	A	2.86	1.03	A	(2, 58)	0.36	0.6954	negative binomial
Number of short probes after first E1	NmbrShrtPrbAftrFrstE	count	0.3684	0.2639	A	0.4	0.2572	A	0.5	0.2452	A	(2, 58)	0.07	0.9283	normal
Number of E1	NumE1	count	3.0526	0.6221	A	4.35	0.6063	A	3.0455	0.5781	A	(2, 58)	1.55	0.2214	normal
Number of long E1 before first E2	NumLngE1BfrE2	count	0.1579	0.1211	A	0.15	0.1181	A	0.3636	0.1126	A	(2, 58)	1.11	0.336	normal
Number of Single E1	NumSnglE1	count	0.4737	0.1772	A	0.35	0.1727	A	0.5909	0.1647	A	(2, 58)	0.51	0.6034	normal
Number of long E2	NumLngE2	count	1.53	0.35	A	2.2	0.44	A	1.45	0.31	A	(2, 58)	1.2	0.3066	negative binomial
Duration of first E1	DurFirstE	hours	1.36	0.93	A	1.53	0.83	A	2.21	0.81	A	(2, 51)	0.29	0.752	normal
Contribution of E1 to E	CntrbE1toE	percentage	16.0417	8.4281	A	21.2457	7.4886	A	32.6447	7.299	A	(2, 51)	1.21	0.3052	normal
Potential E2 index	PotE2Indx	percentage	40.4457	9.1297	A	32.0004	8.112	A	42.9946	8.3342	A	(2, 49)	0.49	0.617	normal
Total duration of E1 followed by sustained E2	TtlDurE1FlldSusE2	minutes	5.8935	3.52033	A	7.35567	3.19467	A	14.3467	3.52033	A	(2, 42)	1.67	0.1997	normal
Total duration of all E1 followed by E2 plus duration of all E2	TtlDurE1FllwdE2PlsE2	hours	4.7	1.55	A	4.89	1.38	A	7.77	1.42	A	(2, 49)	1.43	0.2492	normal
Total duration of E1 followed by E2	TtlDurE1FlldE2	minutes	8.20017	6.177	A	10.833	5.4885	A	24.1775	5.63883	A	(2, 49)	2.21	0.12	normal
Total duration of single E1	TtlDurSnglE1	minutes	4.61617	9.66317	A	19.1593	8.94633	A	20.8615	8.3685	A	(2, 18)	0.92	0.4154	normal
Total Duration of E1+E2	TtlDurE	hours	4.84	1.55	A	5.08	1.38	A	7.18	1.34	A	(2, 51)	0.86	0.43	normal
Total duration of E1	TtlDurE1	minutes	16.6123	9.76967	A	22.6555	8.6805	A	33.2472	8.46067	A	(2, 51)	0.88	0.421	normal
Total duration of E2	TtlDurE2	hours	4.56	1.56	A	4.71	1.39	A	7.36	1.43	A	(2, 49)	1.19	0.3133	normal
Mean duration of E1	MnDurE1	minutes	4.1725	2.7615	A	7.39283	2.45367	A	8.95983	2.3915	A	(2, 51)	0.87	0.4245	normal
Mean duration of E2	MnDurE2	hours	2.06	1.09	A	2.37	0.97	A	3.38	1	A	(2, 49)	0.45	0.6391	normal
Number of Probes	NumPrbs	count	9.37	1.55	A	8.75	1.42	A	6.68	1.07	A	(2, 58)	1.22	0.3011	negative binomial
Number of short C	NmbrShrtC	count	1.37	0.43	A	0.25	0.25	A	0.73	0.24	A	(2, 58)	1.35	0.2661	negative binomial
Number of NP	NumNP	count	9.58	1.55	A	8.95	1.43	A	6.86	1.08	A	(2, 58)	1.23	0.2979	negative binomial
Number of PD	NmbrPD	count	178.68	19.19	A	210.45	21.99	A	176.32	17.6	A	(2, 58)	0.9	0.4117	negative binomial
Total duration of C	TtlDurC	hours	12.81	1.06	A	13.53	1.03	A	11.98	0.98	A	(2, 58)	0.59	0.5549	normal
Total duration of NP	TtlDurNP	hours	6.61	0.79	A	5.43	0.77	A	4.2	0.74	A	(2, 58)	2.48	0.09	normal
Total duration of PD	TtlDurPD	hours	1.11756	0.105281	A	1.36984	0.102614	A	1.07664	0.0978389	A	(2, 58)	2.44	0.096	normal
Total probe time	TtlPrbTm	hours	17.32	0.79	A	18.47	0.77	A	19.68	0.74	A	(2, 58)	2.39	0.1006	normal
Mean duration of NP	MnDurNP	hours	1.02141	0.177486	A	0.857158	0.172992	A	0.747567	0.164942	A	(2, 58)	0.64	0.5299	normal
Mean duration of C	MnDurC	hours	1.1702	0.269869	A	1.53679	0.263036	A	1.40798	0.250797	A	(2, 58)	0.49	0.6177	normal
Time to first sustained E2 from start of recording	TmFrstSusE2	hours	16.15	1.79	A	13.43	1.74	A	13.78	1.66	A	(2, 58)	0.71	0.498	normal
Time to first sustained E2 from first probe	TmFrstSusE2FrstPrb	hours	14.54	1.93	A	12.49	1.88	A	12.74	1.79	A	(2, 58)	0.34	0.7087	normal
Time to first sustained E2 from start of probe with first sustained E2	TmFrstSusE2StrtPrb	hours	3.39222	0.7	A	3.90611	0.64	A	2.54736	0.7	A	(2, 42)	1.039	0.3625	normal
Time to first E2 from start of recording	TmFrstE2StrtEPG	hours	14.76	1.59	A	10.94	1.55	A	11.11	1.48	A	(2, 58)	1.88	0.1611	normal
Time to first E2 from first probe	TmFrstE2FrmFrstPrb	hours	13.11	1.71	A	9.92	1.67	A	9.74	1.59	A	(2, 58)	1.27	0.2862	normal
Time to first E2 from start of probe with first E2	TmFrstE2FrmPrbStrt	hours	3.73111	0.577394	A	2.85278	0.513031	A	2.2973	0.527089	A	(2, 49)	1.69	0.1946	normal
Time to first pd from beginning of first probe	TmFrstCFrstPD	minutes	34.1383	12.4888	A	14.0015	12.1727	A	17.4633	11.6062	A	(2, 58)	0.76	0.4712	normal
Time from the end of the last pd to the end of EPG	TmLstPdEndRcrd	hours	2.09	1.1	A	2.03	1.02	A	3.17	1.02	A	(2, 56)	0.38	0.6836	normal
Time from last E2 to end of recording	TmLstE2EndRcrd	hours	7.76	3.07	A	9.23	3.07	A	7.11	2.17	A	(2, 13)	0.13	0.8805	normal
Duration of longest E2 in recording	maxE2	hours	3.72539	1.31	A	3.83	1.16	A	5.36	1.2	A	(2, 49)	0.57	0.57	normal
Percent probe in C	PrcntPrbC	percentage	75.8152	6.0344	A	75.6225	5.8816	A	63.7964	5.6079	A	(2, 58)	1.44	0.2442	normal
Percent probe in E1	PrcntPrbE1	percentage	1.6004	0.7989	A	1.8898	0.7787	A	2.4525	0.7424	A	(2, 58)	0.32	0.7268	normal
Percent probe in E2	PrcntPrbE2	percentage	18.4842	6.2793	A	21.8481	6.1203	A	28.0892	5.8355	A	(2, 58)	0.66	0.5225	normal
Percent probe in G	PrcntPrbG	percentage	4.0061	2.41	A	0.6117	2.349	A	5.6365	2.2397	A	(2, 58)	1.23	0.299	normal
Percent E2 as sustained E2	PrcntE2SusE2	percentage	68.4127	9.4874	A	60.1754	8.4298	A	62.0238	8.6608	A	(2, 49)	0.22	0.7997	normal
														P-value < 0 .10

## Sheet: Table S3
Variable Name	Abbreviation Name	Definition
Time to the first Probe from start of recording	TmFrstPrbFrmStrt	Time to 1st probe from start of EPG
Duration of NP before frist E1	DurNnprbBfrFrstE1	Duration of non-probe period before first phloem salivation
Number of probes to first E1	CtoFrstE1	Number of probes to first phloem salivation
Duration of the first probe	DurFrstPrb	Duration of first probe
Mean duration of PD	meanpd	Mean duration of potential drops
Average number of PD per probe	meanNPdPrb	Average number of potential drops per probe
Time from first probe to first E1	TmFrmFrstPrbFrstE	Time to first phloem phase from first probe (time from first probe to the end of EPG if phloem phase is missing)
Time from start of the probe with first E1 to First E1	TmBegPrbFrstE	Time to first phloem phase from the beginning of that probe (missing data if phloem phase is missing)
Number of G	NumG	Number of xylem ingestion events
Duration of G	DurG	Duration of xylem ingestion
Mean duration of G	MeanG	Mean duration of xylem ingestion
Number of probes after first E1	NumPrbsAftrFrstE	Number of probes after first phloem phase
Number of short probes after first E1	NmbrShrtPrbAftrFrstE	Number of short probes (< 3min) after first phloem phase
Number of E1	NumE1	Number of phloem salivation events
Number of long E1 before first E2	NumLngE1BfrE2	Number of phloem salivation (longer than 10 minutes) followed by phloem ingestion
Number of Single E1	NumSnglE1	Number of single phloem salivation events
Number of E2	NumE2	Number of phloem ingestion events
Number of long E2	NumLngE2	Number of phloem ingestion events longer than 600 seconds
Duration of first E1	DurFirstE	Duration of first phloem phase
Contribution of E1 to E	CntrbE1toE	Contribution of phloem salivation to phloem phase (%)
Potential E2 index	PotE2Indx	Duration of all phloem ingestion events divided by the duration from the beginning of the first phloem ingestion event to the end of recording
Total duration of E1+E2	TtlDurE	Total duration of phloem salivation and phloem ingestion
Total duration of E1	TtlDurE1	Total duration of phloem salivation
Duration of E1 followed by first sustained E2	DurE1FlwdFrstSusE2	Duration of the phloem salivation events followed by the first sustained (>10 min) phloem ingestion event
Duration of E1 followed by first E2	DurE1FlldFrstE2	Duration of the phloem salivation events followed by the first phloem ingestion event
Total duration of E1 followed by sustained E2	TtlDurE1FlldSusE2	Total duration of all phloem salivation events that are followed by phloem ingestion plus the duration of all phloem ingestion events
Total duration of E1 followed by E2	TtlDurE1FlldE2	Total duration phloem salivation events followed by phloem ingestion event
Total duration of single E1	TtlDurSnglE1	Total duration of single phloem salivation
Total duration of all E1 followed by E2 plus duration of all E2	TtlDurE1FllwdE2PlsE2	Total duration of phloem salivation events followd by phloem salivation plus duration of all phloem salivation events
Time to start EPG to first E	TmStrtEPGFrstE	Time to the start of EPG to first phloem phase
Total duration of E2	TtlDurE2	Total duration of phloem ingestion
Mean duration of E1	MnDurE1	Mean duration of phloen ingestion
Mean duration of E2	MnDurE2	Mean duration of phloen salivation
Number of Probes	NumPrbs	Number of probes
Number of C	NumC	Number of pathway
Number of short C	NmbrShrtC	Number of short probes
Number of NP	NumNP	Number of non-probing events
Number of PD	NumPD	Number of potential drop
Total duration of C	TtlDurC	Total duration of pathway
Total duration of NP	TtlDurNP	Total duration of non-probing events
Total duration of PD	TtlDurPD	Total duration of potential drop
Total probe time	TtlPrbTm	Total probing time
Mean duration of NP	MnDurNP	Mean duration of non-probing events
Mean duration of C	MnDurC	Mean duration of pathway
Time to first sustained E2 from start of recording	TmFrstSusE2	Time to first sustained phloem ingestion (10 min)
Time to first sustained E2 from first probe	TmFrstSusE2FrstPrb	Time to first sustained phloem ingestion (10 min) from first probe (or from the end of EPG recording if E missing)
Time to first sustained E2 from start of probe	TmFrstSusE2StrtPrb	Time to first sustained phloem ingestion (10 min) from the beginning of that probe with first sustained E2 (missing data if E missing)
Time to first E2 from start of recording	TmFrstE2StrtEPG	Time to first phloem ingestion from start of EPG (total duration of EPG recording if E is missing)
Time to first E2 from first probe	TmFrstE2FrmFrstPrb	Time to first phloem ingestion from first probe (time from first probe to the end of EPG recording if E is missing)
Time to first E2 from start of probe with first E2	TmFrstE2FrmPrbStrt	Time to first phloem ingestion from the beginnning of that probe (missing data if E is missing)
Time to first pd from beginning of first probe	TmFrstCFrstPD	Time to first pathway phase from first potential drop
Time from the end of the last pd to the end of EPG	TmLstPdEndRcrd	Time from the last pd to end of the EPG recording
Time from last E2 to end of recording	TmLstE2EndRcrd	Time from the last phloem ingestion to end of the EPG recording
Duration of longest E2 in recording	maxE2	Duration of longest phloem salivation in recording
Percent probe in C	PrcntPrbC	Percentage of probe time spent in pathway
Percent probe in E1	PrcntPrbE1	Percentage of probe time spent in phloem salivation
Percent probe in E2	PrcntPrbE2	Percentage of probe time spent in phloem ingestion
Percent probe in G	PrcntPrbG	Percentage of probe spent in xylem ingestion
Percent E2 as sustained E2	PrcntE2SusE2	Percentage of all phloem ingestion spent in ingestion events longer than 600 seconds
